# Supplementary material for: Screening and Evaluation of Potential Efflux Pump Inhibitors with a Seaweed Compound Diphenylmethane-Scaffold against Drug-Resistant Escherichia coli
Source: Antibiotics (Basel). 2024 Jul 5;13(7):628. doi: 10.3390/antibiotics13070628 (PMC11274134; doi:10.3390/antibiotics13070628)
Supplement: Supplementary file 1 [file antibiotics-13-00628-s001.zip]

Archive with 1 entries (1 files):
- antibiotics-3061775-supplementary.pdf
